# Supplementary material for: Oral toxicity of titanium dioxide P25 at repeated dose 28-day and 90-day in rats
Source: Part Fibre Toxicol. 2020 Jul 17;17:34. doi: 10.1186/s12989-020-00350-6 (PMC7368713; doi:10.1186/s12989-020-00350-6)
Supplement: Supplementary file 1 — Additional file 1: Table S1. Urinalysis of male and female rats in the 28-day treatment study. Table S2. Gross findings of male and female rats in the 28-day treatment study. Table S3. Absolute organ weights of rats in 28-day treatment study, mean ± SD (number of animals). Table S4. Detailed clinical observations of male and female rats in the 90-day treatment study. Table S5. Gross findings of rats in the (A) 90-day treatment and (B) recovery studies. Table S6. Absolute organ weights of rats in 90-day treatment study, mean ± SD (number of animals). Table S7. Absolute organ weight of rats in the recovery study, mean ± SD (number of animals). Table S8. Group description for the repeated-dose 28-day and 90-day oral toxicity studies. Table S9. List of collected organs [file 12989_2020_350_MOESM1_ESM.xlsx]

## Sheet: Table S1
	Table S1. Urinalysis of male and female rats in 28-day treated study
	SUMMARY OF URINALYSIS															SUMMARY OF URINALYSIS
	SEX : MALE															SEX : FEMALE
	TEST ITEM		GROUP(㎎/㎏/day)													TEST ITEM		GROUP(㎎/㎏/day)
			G1(0)			G2(250)			G3(500)			G4(1,000)						G1(0)			G2(250)			G3(500)			G4(1,000)
	Glucose	Negative	5	/	5	5	/	5	5	/	5	5	/	5		Glucose	Negative	5	/	5	5	/	5	5	/	5	5	/	5
	Biliubin	Negative	5	/	5	5	/	5	5	/	5	5	/	5		Biliubin	Negative	5	/	5	5	/	5	5	/	5	5	/	5
	Ketone body	Negative	1	/	5	1	/	5	2	/	5	3	/	5		Ketone body	Negative	5	/	5	5	/	5	4	/	5	4	/	5
		Trace	3	/	5	4	/	5	1	/	5	2	/	5			Trace	0	/	5	0	/	5	1	/	5	1	/	5
		1+	1	/	5	0	/	5	2	/	5	0	/	5		Specific gravity	≤1.005	0	/	5	0	/	5	0	/	5	1	/	5
	Specific gravity*	1.01	3	/	5	0	/	5	3	/	5	5	/	5			1.01	3	/	5	3	/	5	4	/	5	3	/	5
		1.015	1	/	5	3	/	5	0	/	5	0	/	5			1.015	2	/	5	1	/	5	0	/	5	1	/	5
		1.02	1	/	5	2	/	5	2	/	5	0	/	5			1.02	0	/	5	1	/	5	1	/	5	0	/	5
	Occult blood	Negative	5	/	5	5	/	5	4	/	5	5	/	5		Occult blood	Negative	5	/	5	5	/	5	5	/	5	5	/	5
		Trace	0	/	5	0	/	5	1	/	5	0	/	5		pH	6	0	/	5	0	/	5	0	/	5	1	/	5
	pH	8	1	/	5	1	/	5	0	/	5	0	/	5			7	0	/	5	0	/	5	1	/	5	0	/	5
		8.5	4	/	5	4	/	5	5	/	5	5	/	5			7.5	1	/	5	2	/	5	1	/	5	1	/	5
	Protein	Negative	4	/	5	4	/	5	2	/	5	4	/	5			8	0	/	5	1	/	5	0	/	5	2	/	5
		Trace	1	/	5	1	/	5	1	/	5	1	/	5			8.5	4	/	5	2	/	5	3	/	5	1	/	5
		1+	0	/	5	0	/	5	2	/	5	0	/	5		Protein	Negative	4	/	5	5	/	5	5	/	5	4	/	5
	Urobilinogen	0.2	5	/	5	5	/	5	5	/	5	5	/	5			Trace	1	/	5	0	/	5	0	/	5	1	/	5
	Nitrite	Negative	5	/	5	5	/	5	5	/	5	5	/	5		Urobilinogen	0.2	5	/	5	5	/	5	5	/	5	5	/	5
	Leukocyte	Negative	3	/	5	3	/	5	2	/	5	5	/	5		Nitrite	Negative	5	/	5	5	/	5	5	/	5	5	/	5
		Trace	2	/	5	2	/	5	3	/	5	0	/	5		Leukocyte	Negative	5	/	5	5	/	5	5	/	5	5	/	5
	Color	Straw	5	/	5	5	/	5	5	/	5	5	/	5		Color	Straw	5	/	5	5	/	5	5	/	5	5	/	5
	Number of animals with the sign / Number of animals examined
	*: Significant difference among groups

## Sheet: Table S2
	Table S2. Gross findings of male and female rats in 28-day treated study
	SUMMARY OF GROSS FINDINGS
	SEX : MALE
	ORGANS	SIGNS	GROUP(㎎/㎏/day)
			G1(0)			G2(250)			G3(500)			G4(1,000)
	All organs	No gross findings detected	5	/	5	5	/	5	5	/	5	5	/	5
			SEX : FEMALE
	ORGANS	SIGNS	GROUP(㎎/㎏/day)
			G1(0)			G2(250)			G3(500)			G4(1,000)
	All organs	No gross findings detected	5	/	5	5	/	5	5	/	5	5	/	5
	Number of animals with the sign / Number of animals examined

## Sheet: Table S3
	Table S3. Absolute organ weight of male and female rats in 28-day treated study, mean ± SD (number of animals)
	SUMMARY OF ABSOLUTE ORGAN WEIGHTS(g)
	SEX : MALE
	ORGANS	GROUP(㎎/㎏/day)
		G1(0)				G2(250)				G3(500)				G4(1,000)
	Body weighta	381.84	±	17	(5)	376.27	±	23.16	(5)	385.14	±	38.19	(5)	390.68	±	23.13	(5)
	Testis(Lt.)	1.7577	±	0.121	(5)	1.5749	±	0.1193	(5)	1.7747	±	0.1737	(5)	1.6627	±	0.0806	(5)
	Testis(Rt.)	1.7581	±	0.1318	(5)	1.5875	±	0.1245	(5)	1.7375	±	0.1375	(5)	1.6399	±	0.0647	(5)
	Epididymis(Lt.)	0.5436	±	0.0177	(5)	0.4912	±	0.031	(5)	0.5044	±	0.013	(5)	0.5147	±	0.0489	(5)
	Epididymis(Rt.)	0.5591	±	0.0412	(5)	0.503	±	0.0598	(5)	0.5172	±	0.0286	(5)	0.5092	±	0.0523	(5)
	Prostate	2.6853	±	0.3364	(5)	2.453	±	0.5064	(5)	2.3622	±	0.1759	(5)	2.3543	±	0.1967	(5)
	Spleen	0.7088	±	0.0842	(5)	0.8072	±	0.1225	(5)	0.7562	±	0.116	(5)	0.7984	±	0.1999	(5)
	Liver	11.508	±	0.8634	(5)	10.8909	±	1.2794	(5)	10.8574	±	1.6232	(5)	11.3508	±	1.3	(5)
	Adrenal gland(Lt.)	0.0372	±	0.0079	(5)	0.0277	±	0.0058	(5)	0.0316	±	0.0054	(5)	0.0305	±	0.003	(5)
	Adrenal gland(Rt.)	0.0354	±	0.0061	(5)	0.0260*	±	0.0034	(5)	0.0295	±	0.0052	(5)	0.0283*	±	0.0027	(5)
	Kidney(Lt.)	1.4721	±	0.1115	(5)	1.4722	±	0.2289	(5)	1.4221	±	0.1523	(5)	1.422	±	0.1683	(5)
	Kidney(Rt.)	1.5251	±	0.1291	(5)	1.5555	±	0.2401	(5)	1.4607	±	0.1752	(5)	1.461	±	0.1822	(5)
	Heart	1.432	±	0.116	(5)	1.3434	±	0.1371	(5)	1.4045	±	0.142	(5)	1.3813	±	0.1176	(5)
	Lung	1.4685	±	0.0576	(5)	1.4729	±	0.1978	(5)	1.5219	±	0.19	(5)	1.4403	±	0.1037	(5)
	Brain	2.0384	±	0.0854	(5)	1.9917	±	0.0638	(5)	2.1046	±	0.0734	(5)	2.0781	±	0.0368	(5)
	Pituitary gland	0.0124	±	0.0034	(5)	0.0097	±	0.0012	(5)	0.0116	±	0.0037	(5)	0.012	±	0.002	(5)
	Thymus	0.5383	±	0.0503	(5)	0.5707	±	0.0852	(5)	0.4789	±	0.116	(5)	0.5298	±	0.1292	(5)
	SUMMARY OF ABSOLUTE ORGAN WEIGHTS(g)
	SEX : FEMALE
	ORGANS	GROUP(㎎/㎏/day)
		G1(0)				G2(250)				G3(500)				G4(1,000)
	Body weighta	228.88	±	15.77	(5)	242.88	±	12.11	(5)	222.65	±	14.3	(5)	235.39	±	4.15	(5)
	Ovary(Lt.)	0.0488	±	0.0084	(5)	0.0439	±	0.0096	(5)	0.0417	±	0.0054	(5)	0.0484	±	0.007	(5)
	Ovary(Rt.)	0.0461	±	0.0129	(5)	0.0449	±	0.0115	(5)	0.046	±	0.0095	(5)	0.0459	±	0.0079	(5)
	Uterus	0.4537	±	0.0694	(5)	0.5408	±	0.293	(5)	0.5732	±	0.2783	(5)	0.7146	±	0.1652	(5)
	Spleen	0.4901	±	0.0551	(5)	0.5488	±	0.075	(5)	0.5116	±	0.0588	(5)	0.5567	±	0.0463	(5)
	Liver	6.6252	±	0.6374	(5)	7.3618*	±	0.7556	(5)	6.2807	±	0.3456	(5)	6.5923	±	0.2358	(5)
	Adrenal gland(Rt.)	0.0373	±	0.0045	(5)	0.0317	±	0.005	(5)	0.034	±	0.0076	(5)	0.0355	±	0.007	(5)
	Adrenal gland(Lt.)	0.0374	±	0.0079	(5)	0.0355	±	0.0072	(5)	0.0326	±	0.005	(5)	0.0351	±	0.003	(5)
	Kidney(Lt.)	0.9087	±	0.0252	(5)	0.9806	±	0.1159	(5)	0.8621	±	0.1023	(5)	0.9712	±	0.0706	(5)
	Kidney(Rt.)	0.9618	±	0.0512	(5)	1.0219	±	0.1051	(5)	0.8986	±	0.0799	(5)	0.9781	±	0.0818	(5)
	Heart	0.9201	±	0.0715	(5)	0.9321	±	0.0816	(5)	0.839	±	0.053	(5)	0.9277	±	0.1093	(5)
	Lung	1.1767	±	0.1236	(5)	1.1843	±	0.0498	(5)	1.1225	±	0.055	(5)	1.2174	±	0.0363	(5)
	Brain	1.9476	±	0.0699	(5)	1.8799	±	0.0532	(5)	1.8717	±	0.0964	(5)	1.9563	±	0.0884	(5)
	Pituitary gland	0.0116	±	0.0062	(5)	0.0123	±	0.0054	(5)	0.0106	±	0.0029	(5)	0.0137	±	0.003	(5)
	Thymus	0.4788	±	0.079	(5)	0.4266	±	0.0614	(5)	0.3883	±	0.0531	(5)	0.4373	±	0.1011	(5)
	Lt.: Left, Rt.: Right; a: At necropsy; *: Significant difference compared with control group value, p<0.05

## Sheet: Table S4
	Table S4. Detailed clinical observations of male and female rats in 90-day treated study
	SUMMARY OF DETAILED CLINICAL OBSERVATIONS
	SEX : MALE
	WEEK	TEST ITEM		SCORE	GROUP(㎎/㎏/day)
					G1(0)			G2(250)			G3(500)			G4(1,000)
	4	Home cage	Posture	-1	1	/	15	1	/	10	2	/	10	0	/	15
				0	14	/	15	9	/	10	8	/	10	15	/	15
			Abnormal behavior	0	15	/	15	10	/	10	10	/	10	15	/	15
		Handling	Handling difficulty	0	13	/	15	10	/	10	8	/	10	13	/	15
				1	2	/	15	0	/	10	2	/	10	2	/	15
			Palpebral closure	0	15	/	15	10	/	10	10	/	10	15	/	15
			Lacrimation	0	15	/	15	10	/	10	10	/	10	15	/	15
			Exophthalmos	0	15	/	15	10	/	10	10	/	10	15	/	15
			Salivation	0	15	/	15	10	/	10	10	/	10	15	/	15
			Muscle tone	0	15	/	15	10	/	10	10	/	10	15	/	15
			Change in fur	0	15	/	15	10	/	10	10	/	10	15	/	15
			Discharge	0	15	/	15	10	/	10	10	/	10	15	/	15
			Emaciation	0	15	/	15	10	/	10	10	/	10	15	/	15
		Open field	Posture	0	15	/	15	10	/	10	10	/	10	15	/	15
			Respiratory	0	15	/	15	10	/	10	10	/	10	15	/	15
			Gait	0	15	/	15	10	/	10	10	/	10	15	/	15
			Rearing	0	15	/	15	10	/	10	9	/	10	14	/	15
				1	0	/	15	0	/	10	1	/	10	1	/	15
			Grooming	0	15	/	15	10	/	10	10	/	10	15	/	15
			Jumping	0	15	/	15	10	/	10	10	/	10	15	/	15
			Tremor	0	15	/	15	10	/	10	10	/	10	15	/	15
			Convulsion	0	15	/	15	10	/	10	10	/	10	15	/	15
			Abnormal behavior	0	15	/	15	10	/	10	10	/	10	15	/	15
			Vocalization	0	15	/	15	10	/	10	10	/	10	15	/	15
			Urination	0	13	/	15	6	/	10	9	/	10	11	/	15
				1	2	/	15	4	/	10	1	/	10	4	/	15
			Defecation*	0	15	/	15	10	/	10	7	/	10	11	/	15
				1	0	/	15	0	/	10	3	/	10	4	/	15
	SUMMARY OF DETAILED CLINICAL OBSERVATIONS
	SEX : FEMALE
	WEEK	TEST ITEM		SCORE	GROUP(㎎/㎏/day)
					G1(0)			G2(250)			G3(500)			G4(1,000)
	12	Home cage	Posture	-1	2	/	15	0	/	10	2	/	10	5	/	15
				0	13	/	15	10	/	10	8	/	10	10	/	15
			Abnormal behavior	0	15	/	15	10	/	10	10	/	10	15	/	15
		Handling	Handling difficulty	0	10	/	15	6	/	10	6	/	10	13	/	15
				1	4	/	15	3	/	10	4	/	10	2	/	15
				2	1	/	15	1	/	10	0	/	10	0	/	15
			Palpebral closure	0	15	/	15	10	/	10	10	/	10	15	/	15
			Lacrimation	0	15	/	15	10	/	10	10	/	10	15	/	15
			Exophthalmos	0	15	/	15	10	/	10	10	/	10	15	/	15
			Salivation	0	15	/	15	10	/	10	10	/	10	15	/	15
			Muscle tone	0	15	/	15	10	/	10	10	/	10	15	/	15
			Change in fur	0	15	/	15	10	/	10	10	/	10	15	/	15
			Discharge	0	15	/	15	10	/	10	10	/	10	15	/	15
			Emaciation	0	15	/	15	10	/	10	10	/	10	15	/	15
		Open field	Posture	0	15	/	15	10	/	10	10	/	10	15	/	15
			Respiratory	0	15	/	15	10	/	10	10	/	10	15	/	15
			Gait	0	15	/	15	10	/	10	10	/	10	15	/	15
			Rearing	0	15	/	15	10	/	10	10	/	10	14	/	15
				1	0	/	15	0	/	10	0	/	10	1	/	15
			Grooming	0	15	/	15	10	/	10	10	/	10	15	/	15
			Jumping	0	15	/	15	10	/	10	10	/	10	15	/	15
			Tremor	0	15	/	15	10	/	10	10	/	10	15	/	15
			Convulsion	0	15	/	15	10	/	10	10	/	10	15	/	15
			Abnormal behavior	0	15	/	15	10	/	10	10	/	10	15	/	15
			Vocalization	0	15	/	15	10	/	10	10	/	10	15	/	15
			Urination*	0	11	/	15	10	/	10	7	/	10	15	/	15
				1	4	/	15	0	/	10	3	/	10	0	/	15
			Defecation	0	14	/	15	9	/	10	7	/	10	14	/	15
				1	1	/	15	1	/	10	3	/	10	1	/	15
	Number of animals with the sign / Number of animals examined
	*: Significant difference among groups, p<0.05

## Sheet: Table S5
	Table S5. Gross findings of male and female rats in (A) 90-day treated and (B) recovery groups
	A	SUMMARY OF GROSS FINDINGS
		SEX : MALE
		ORGANS	SIGNS	GROUP(㎎/㎏/day)
				G1(0)			G2(250)			G3(500)			G4(1,000)
		All organs	No gross findings detected	10	/	10	10	/	10	10	/	10	10	/	10
				SEX : FEMALE
		ORGANS	SIGNS	GROUP(㎎/㎏/day)
				G1(0)			G2(250)			G3(500)			G4(1,000)
		All organs	No gross findings detected	10	/	10	10	/	10	10	/	10	10	/	10
	B	SUMMARY OF GROSS FINDINGS
		SEX : MALE
		ORGANS	SIGNS	GROUP(㎎/㎏/day)
				G1(0)			G4(1,000)
		All organs	No gross findings detected	5	/	5	5	/	5
				SEX : FEMALE
		ORGANS	SIGNS	GROUP(㎎/㎏/day)
				G1(0)			G4(1,000)
		All organs	No gross findings detected	5	/	5	5	/	5
		Number of animals with the sign / Number of animals examined

## Sheet: Table S6
	Table S6. Absolute organ weight of male and female rats in 90-day treated group, mean ± SD (number of animals)
	SUMMARY OF ABSOLUTE ORGAN WEIGHTS(g)
	SEX : MALE
	ORGANS	GROUP(㎎/㎏/day)
		G1(0)				G2(250)				G3(500)				G4(1,000)
	Body weighta	602.61	±	50.01	(10)	577.66	±	48.57	(10)	567.31	±	35.48	(10)	598.6	±	55.37	(10)
	Testis(Lt.)	1.911	±	0.1659	(10)	1.8391	±	0.1225	(10)	1.8786	±	0.1251	(10)	1.9144	±	0.2506	(10)
	Testis(Rt.)	1.916	±	0.1537	(10)	1.8454	±	0.1252	(10)	1.8473	±	0.0922	(10)	1.8915	±	0.2477	(10)
	Epididymis(Lt.)	0.7551	±	0.0607	(10)	0.8127	±	0.0833	(10)	0.8066	±	0.0894	(10)	0.8066	±	0.0913	(10)
	Epididymis(Rt.)	0.7911	±	0.0674	(10)	0.8016	±	0.0668	(10)	0.7646	±	0.0886	(10)	0.8161	±	0.1149	(10)
	Prostate	3.5566	±	0.5579	(10)	3.5447	±	0.3388	(10)	3.4921	±	0.3257	(10)	3.5154	±	0.5349	(10)
	Spleen	0.9033	±	0.1216	(10)	0.8825	±	0.1263	(10)	0.9651	±	0.1587	(10)	0.9262	±	0.1812	(10)
	Liver	14.5312	±	1.9816	(10)	14.4179	±	1.2564	(10)	13.9702	±	1.4809	(10)	14.7167	±	1.557	(10)
	Adrenal	0.0359	±	0.0077	(10)	0.0364	±	0.0092	(10)	0.0338	±	0.003	(10)	0.0367	±	0.0067	(10)
	gland(Lt.)
	Adrenal	0.0354	±	0.0055	(10)	0.0345	±	0.008	(10)	0.0332	±	0.0032	(10)	0.0345	±	0.0063	(10)
	gland(Rt.)
	Kidney(Lt.)	1.7921	±	0.2409	(10)	1.7083	±	0.1902	(10)	1.692	±	0.1251	(10)	1.7183	±	0.1865	(10)
	Kidney(Rt.)	1.8421	±	0.2195	(10)	1.7309	±	0.2322	(10)	1.7052	±	0.1574	(10)	1.7499	±	0.2092	(10)
	Heart	1.6521	±	0.1073	(10)	1.7174	±	0.1307	(10)	1.6269	±	0.1185	(10)	1.6911	±	0.1422	(10)
	Lung	1.8204	±	0.1399	(10)	1.8267	±	0.1051	(10)	1.8115	±	0.1373	(10)	1.8206	±	0.1052	(10)
	Brain	2.1608	±	0.0819	(10)	2.1676	±	0.0783	(10)	2.198	±	0.1149	(10)	2.2051	±	0.1292	(10)
	Pituitary	0.0127	±	0.0015	(10)	0.012	±	0.0023	(10)	0.0122	±	0.0032	(10)	0.0127	±	0.0028	(10)
	Thymus	0.321	±	0.1534	(10)	0.2908	±	0.0676	(10)	0.3175	±	0.0944	(10)	0.3376	±	0.1288	(10)
	SUMMARY OF ABSOLUTE ORGAN WEIGHTS(g)
	SEX : FEMALE
	ORGANS	GROUP(㎎/㎏/day)
		G1(0)				G2(250)				G3(500)				G4(1,000)
	Body weighta	311.49	±	28.25	(10)	309.97	±	19.19	(10)	316.34	±	40.74	(10)	315.42	±	38.81	(10)
	Ovary(Lt.)	0.0451	±	0.0073	(10)	0.0484	±	0.0119	(10)	0.0468	±	0.0155	(10)	0.0466	±	0.0137	(10)
	Ovary(Rt.)	0.0517	±	0.0082	(10)	0.0508	±	0.0152	(10)	0.0429	±	0.0098	(10)	0.0488	±	0.0086	(10)
	Uterus	0.7598	±	0.3937	(10)	0.6666	±	0.1952	(10)	0.7146	±	0.1841	(10)	0.5821	±	0.1368	(10)
	Spleen	0.5265	±	0.0898	(10)	0.5784	±	0.0625	(10)	0.5804	±	0.1096	(10)	0.5323	±	0.092	(10)
	Liver	7.3717	±	0.741	(10)	7.6796	±	0.7258	(10)	7.9059	±	1.2515	(10)	7.485	±	0.998	(10)
	Adrenal	0.0352	±	0.0048	(10)	0.0351	±	0.004	(10)	0.0378	±	0.0047	(10)	0.0339	±	0.004	(10)
	gland(Lt.)
	Adrenal	0.0341	±	0.0048	(10)	0.0355	±	0.0042	(10)	0.0369	±	0.0062	(10)	0.0337	±	0.0038	(10)
	gland(Rt.)
	Kidney(Lt.)	1.0193	±	0.0731	(10)	1.0368	±	0.0802	(10)	1.0935	±	0.2062	(10)	0.9658	±	0.1247	(10)
	Kidney(Rt.)	1.0392	±	0.0861	(10)	1.0522	±	0.0622	(10)	1.0758	±	0.1903	(10)	0.9925	±	0.1495	(10)
	Heart	1.0511	±	0.08	(10)	1.0619	±	0.1283	(10)	1.1433	±	0.1177	(10)	1.0501	±	0.0955	(10)
	Lung	1.3214	±	0.1006	(10)	1.4073	±	0.0953	(10)	1.3461	±	0.1463	(10)	1.3146	±	0.1366	(10)
	Brain	2.08	±	0.1508	(10)	2.0519	±	0.0872	(10)	2.0789	±	0.0798	(10)	2.0846	±	0.1146	(10)
	Pituitary	0.0172	±	0.0032	(10)	0.119	±	0.3149	(10)	0.0232	±	0.0038	(10)	0.0176	±	0.003	(10)
	Thymus	0.2921	±	0.062	(10)	0.2722	±	0.0769	(10)	0.3068	±	0.0827	(10)	0.2804	±	0.0857	(10)
	Lt.: Left, Rt.: Right; a: At necropsy

## Sheet: Table S7
	Table S7. Absolute organ weight of male and female rats in recovery group, mean ± SD (number of animals)
	SUMMARY OF ABSOLUTE ORGAN WEIGHTS(g)										SUMMARY OF ABSOLUTE ORGAN WEIGHTS(g)
	SEX : MALE										SEX : FEMALE
	ORGANS	GROUP(㎎/㎏/day)									ORGANS	GROUP(㎎/㎏/day)
		G1(0)				G4(1,000)						G1(0)				G4(1,000)
	Body weighta	578.55	±	71.11	(5)	600.79	±	30.5	(5)		Body weighta	334.75	±	28.99	(5)	322.37	±	39.67	(5)
	Testis(Lt.)	1.8691	±	0.1018	(5)	1.8893	±	0.0477	(5)		Ovary(Lt.)	0.0358	±	0.0072	(5)	0.0434	±	0.0098	(5)
	Testis(Rt.)	1.8746	±	0.1256	(5)	1.9076	±	0.0754	(5)		Ovary(Rt.)	0.0402	±	0.0101	(5)	0.0396	±	0.0135	(5)
	Epididymis(Lt.)	0.8836	±	0.0427	(5)	0.853	±	0.095	(5)		Uterus	0.9878	±	0.257	(5)	0.6545*	±	0.108	(5)
	Epididymis(Rt.)	0.8627	±	0.0861	(5)	0.8289	±	0.1017	(5)		Spleen	0.5339	±	0.0707	(5)	0.5527	±	0.0992	(5)
	Prostate	3.9761	±	0.5365	(5)	3.6762	±	0.614	(5)		Liver	7.1019	±	0.5067	(5)	8.0344	±	0.9381	(5)
	Spleen	0.9292	±	0.1611	(5)	0.8458	±	0.1193	(5)		Adrenal gland(Lt.)	0.0318	±	0.0077	(5)	0.0381	±	0.0042	(5)
	Liver	13.8931	±	2.0997	(5)	13.5618	±	1.3551	(5)		Adrenal gland(Rt.)	0.0287	±	0.0085	(5)	0.0365	±	0.003	(5)
	Adrenal gland(Lt.)	0.0392	±	0.0061	(5)	0.0343	±	0.0088	(5)		Kidney(Lt.)	0.9871	±	0.1115	(5)	1.0371	±	0.1519	(5)
	Adrenal gland(Rt.)	0.0374	±	0.009	(5)	0.0317	±	0.0061	(5)		Kidney(Rt.)	1.034	±	0.1498	(5)	1.0771	±	0.1502	(5)
	Kidney(Lt.)	1.7142	±	0.192	(5)	1.6295	±	0.1319	(5)		Heart	1.1194	±	0.1182	(5)	1.1719	±	0.1417	(5)
	Kidney(Rt.)	1.6995	±	0.1536	(5)	1.6606	±	0.1132	(5)		Lung	1.3711	±	0.1688	(5)	1.5146	±	0.2913	(5)
	Heart	1.7712	±	0.1687	(5)	1.7771	±	0.1463	(5)		Brain	2.0761	±	0.1345	(5)	2.0239	±	0.0573	(5)
	Lung	1.8331	±	0.1287	(5)	1.9172	±	0.1161	(5)		Pituitary	0.0204	±	0.0052	(5)	0.0228	±	0.0041	(5)
	Brain	2.212	±	0.0855	(5)	2.1853	±	0.1244	(5)		Thymus	0.2315	±	0.068	(5)	0.4504	±	0.4001	(5)
	Pituitary	0.0109	±	0.0028	(5)	0.0145*	±	0.0005	(5)
	Thymus	0.2525	±	0.0759	(5)	0.211	±	0.0478	(5)
	Lt.: Left, Rt.: Right; a: At necropsy; *: Significant difference compared with control group value, p<0.05

## Sheet: Table S8
	Table S8. Group Description for repeated dose 28-day and 90-day oral toxicity
	Group		Sex	Number of animals	Identification of animals	Dose volume (mL/kg)	Dose level (mg/kg)
	28-day	G1	Male	5	G1-1∼G1-5	10	0
			Female	5	G1-21∼G1-25
		G2	Male	5	G2-6∼G2-10	10	250
			Female	5	G2-26∼G2-30
		G3	Male	5	G3-11∼G3-15	10	500
			Female	5	G3-31∼G3-35
		G4	Male	5	G4-16∼G4-20	10	1000
			Female	5	G4-36∼G4-40
	90-day	G1	Male	10 (+5)	G1-1∼G1-15	10	0
			Female	10 (+5)	G1-51∼G1-65
		G2	Male	10	G2-16∼G2-25	10	250
			Female	10	G2-66∼G2-75
		G3	Male	10	G3-26∼G3-35	10	500
			Female	10	G3-76∼G3-85
		G4	Male	10 (+5)	G4-36∼G4-50	10	1000
			Female	10 (+5)	G4-86∼G4-100
	G1 : Vehicle control group, G2~G4 : Dosing group, (+5) : for the recovery period

## Sheet: Table S9
	Table S9. List of collected organs
	List of organs
	Brain*	Parathyroid gland	Cecum
	Pituitary gland	Adrenal*	Colon
	Heart*	Esophagus	Rectum
	Lung*	Aorta	Femur
	Liver*	Spinal cord	Sternum and bone marrow
	Kidney*	Sciatic nerve	Trachea
	Urinary bladder	Skeletal muscle	Tongue
	Mesenteric lymph node	Skin	Prostate gland
	Thymus*	Mammary gland	Testis*
	Spleen*	Eye	Epididymis*
	Pancreas	Stomach	Seminal vesicle*
	Salivary gland	Duodenum	Ovary*
	Submandibular lymph node	Jejunum	Uterus*
	Thyroid gland	Ileum	Vagina
	*: Organs with weights measured
